# Supplementary material for: Three new species of the genus Ripipteryx from Colombia (Orthoptera, Ripipterygidae)
Source: Zookeys. 2015 May 5;(502):129–43. doi: 10.3897/zookeys.502.8871 (PMC4443593; doi:10.3897/zookeys.502.8871)
Supplement: XML Treatment for Ripipteryx guacharoensis [file zookeys.502.8871-treatment2.xml]

<!DOCTYPE tp:taxon-treatment
  PUBLIC "-//TaxonX//DTD Taxonomic Treatment Publishing DTD v0 20100105//EN" "tax-treatment-NSO.dtd">
<tp:taxon-treatment xmlns:tp="http://www.plazi.org/taxpub"><tp:treatment-meta><kwd-group><label>Taxon classification</label><kwd><named-content content-type="kingdom">Animalia</named-content></kwd><kwd><named-content content-type="order">Orthoptera</named-content></kwd><kwd><named-content content-type="family">Ripipterygidae</named-content></kwd></kwd-group><mixed-citation publication-type="journal"><person-group><name><surname>Baena-Bejarano</surname><given-names>Nathalie</given-names></name><name><surname>Heads</surname><given-names>Sam W.</given-names></name></person-group><article-title>Three new species of the genus <italic><tp:taxon-name><tp:taxon-name-part taxon-name-part-type="genus">Ripipteryx</tp:taxon-name-part></tp:taxon-name></italic> from Colombia (<tp:taxon-name><tp:taxon-name-part taxon-name-part-type="order">Orthoptera</tp:taxon-name-part></tp:taxon-name>, <tp:taxon-name><tp:taxon-name-part taxon-name-part-type="family">Ripipterygidae</tp:taxon-name-part></tp:taxon-name>)</article-title><source>Zookeys</source><day>5</day><month>5</month><year>2015</year><volume>2015</volume><issue>502</issue><fpage>129</fpage><lpage>143</lpage><pub-id pub-id-type="doi">10.3897/zookeys.502.8871</pub-id></mixed-citation></tp:treatment-meta><tp:nomenclature><tp:taxon-name>
                                <tp:taxon-name-part taxon-name-part-type="genus">Ripipteryx</tp:taxon-name-part>
                                <tp:taxon-name-part taxon-name-part-type="species">guacharoensis</tp:taxon-name-part>
                                <object-id xmlns:xlink="http://www.w3.org/1999/xlink" content-type="zoobank" xlink:type="simple">http://zoobank.org/DC599EBF-E57F-4266-94C4-3E849483EB6D</object-id>
                            </tp:taxon-name><tp:taxon-authority>Baena-Bejarano &amp; Heads</tp:taxon-authority><tp:taxon-status xmlns:xlink="http://www.w3.org/1999/xlink" xlink:type="simple">sp. n.</tp:taxon-status><xref ref-type="fig" rid="F3">Fig. 3</xref><!--PageBreak--><!--PageBreak--><!--PageBreak--></tp:nomenclature><tp:treatment-sec sec-type="Holotype"><title>Holotype.</title><p>♂ (no. IAvH-E 113834), Colombia, Huila, PNN Cueva de Los Guácharos, Cabaña Cedros, <named-content xmlns:xlink="http://www.w3.org/1999/xlink" content-type="dwc:verbatimCoordinates" xlink:type="simple">1°37'N, 76°6'W</named-content>, 2100 m, Malaise 2, 28.xi–2.xii.2001, Col. D. Campos. Specimen dried and pinned; deposited at Instituto Alexander von Humboldt, Villa de Leyva.</p></tp:treatment-sec><tp:treatment-sec sec-type="Paratypes"><title>Paratypes.</title><p>Two specimens from same locality as holotype: 1) ♂ (no IAvH-E 137236), 04–18.ii.2001, Col. D. Cortés, specimen preserved in alcohol; 2) ♀ (no. IAvH-E 137237), 27.iv–5.v.2002, Col. J. Fonseca, specimen preserved in alcohol. Specimens deposited at same institution as holotype.</p><!--PageBreak--><!--PageBreak--></tp:treatment-sec><tp:treatment-sec sec-type="Diagnosis"><title>Diagnosis.</title><p>The new species is distinguished from congeners by the following characters: [1] antennae with white dorsal spots on flagellomeres 1–4 and flagellomere 8 black with the distal half completely white; [2] epiproct lateral lobes narrow and posterior margin triangle-like (Fig. <xref ref-type="fig" rid="F3">3B</xref>); [3] ventral plate concave with a dorsal elevation in the middle extended to the virga; [4] virga basally with two slight tips.</p><fig id="F3" position="float" orientation="portrait"><label>Figure 3.</label><caption><p><italic><tp:taxon-name><tp:taxon-name-part taxon-name-part-type="genus">Ripipteryx</tp:taxon-name-part> <tp:taxon-name-part taxon-name-part-type="species">guacharoensis</tp:taxon-name-part></tp:taxon-name></italic> sp. n. <bold>A</bold> Holotype lateral habitus (IAvH-E 113834) (Scale bar 2.2 mm) <bold>B</bold> Dorsal view of phallic complex (IAvH-E 113834) (Scale bar 0.2 mm) <bold>C</bold> Outline of the subgenital plate in females (ventral view) <bold>D–G</bold> scanning electron microscope micrographs of dissected male <bold>D</bold> Dorsal view of terminalia <bold>E</bold> Dorsal view of erect vertical setae at edges <bold>F</bold> Ventral view of subgenital plate <bold>G</bold> Dorsal view of epiproct.</p></caption><graphic xmlns:xlink="http://www.w3.org/1999/xlink" xlink:href="zookeys-502-129-g003.jpg" position="float" orientation="portrait" xlink:type="simple" id="oo_43155.jpg"/></fig></tp:treatment-sec><tp:treatment-sec sec-type="Description"><title>Description.</title><p><italic>Male</italic> (holotype). Body length including wings 7.55 mm; pronotum length 1.38 mm, pronotum width 1.64 mm; tegmina length 2.91 mm; hind wings length 5.84 mm; interocular distance 0.37 mm. (n=1) (Fig. <xref ref-type="fig" rid="F3">3A</xref>).</p><p>Head. Interocular distance more than half the eye width. Median ocellus fully developed. Internal margins of compound eyes convergent dorsally. Slight yellowish-white spot in the superior eyes corner. Gena below compound eye and antennae insertion black and below eye slightly yellowish. Maxillary palp black, distally slightly yellowish white, five segments with second reduced, fifth with strong setaes. Labial palp black.</p><p>Antennae thick and mainly black. Number of antennal segments 10. Scape wider than pedicel. Pedicel as long as 1<sup>st</sup> flagellomere. Slight white distal spot on scape. White dorsal spot on pedicel. White dorsal spot on flagellomeres 1, 2 and 3. White dorsodistal spot on flagellomere 4. Flagellomeres 5, 6 and 7 black. Flagellomere 8 black with distal half completely white.</p><p>Thorax. Pronotum black with an anterior slender white line and an almost imperceptible yellowish at anterior corners. Tegmina black. Hind wing with white, transverse groove. Procoxa black. Protochanter black. Profemora black with a yellowish serrated distal inner lobe. Protibiae black with three distal spines. Mesocoxa black. Mesotrochanter black. Mesofemora black. Mesotibiae black distally brownish. Metafemora black; Semi-lunar process, metatibia and metatarsi brown.</p><p>Abdomen. Tergum 9 with a distal notch. Tergum 10 slightly concave, strongly sclerotized with erect vertical setae at edges (Fig. <xref ref-type="fig" rid="F3">3E</xref>). Cerci unsegmented, black. Brachium brownish, dorsolateral flat and wide with an inner protrusion. Brachium spine present. Epiproct lateral lobes narrow, covering base of cerci but not covered by tergum. Medial epiproct membranous, narrow and triangle-like (Fig. <xref ref-type="fig" rid="F3">3G</xref>). Uncus reduced without distal hook. Subgenital plate distally narrowed, constricted before end with conspicuous long and curved bristles (Fig. <xref ref-type="fig" rid="F3">3F</xref>).</p><p>Basal plate heavily sclerotized, very short and widened basally. Cingulum distally serrated without apodemes. Lateral valves pointed and serrated. Virga thick, distally rounded and serrated, basally with two slight tips. Ventral plate concave with a dorsal elevation in middle extended to virga (Fig. <xref ref-type="fig" rid="F3">3B</xref>).</p><p><italic>Variations</italic>. Body length including wings 8.9 mm, excluding wings 7.2 mm; pronotum length 1.6 mm, pronotum width 1.8 mm; tegmina length 3.3 mm; hind wings length 6.3 mm; interocular distance 0.40 mm. (n=1). Antennae Scape black.</p><p><italic>Female</italic>. Body similar to male except for abdominal sexual structures. Subgenital plate obtuse (Fig. <xref ref-type="fig" rid="F3">3C</xref>).</p><!--PageBreak--><p><italic>Female variation</italic>. body length including wings 8.5 mm, excluding wings 7.4 mm; pronotum length 1.4 mm, pronotum width 1.9 mm; tegmina length 3.5 mm; hind wings length 6.7 mm; interocular distance 0.43 mm. (n=1). Antennae: scape black, white dorsodistal spot on pedicel. White dorsal small spot on flagellomeres 1, 2 and 3.</p></tp:treatment-sec><tp:treatment-sec sec-type="Etymology"><title>Etymology.</title><p>The specific epithet is derived from the name of the type locality, Parque Nacional Natural Cueva de los Guácharos.</p></tp:treatment-sec><tp:treatment-sec sec-type="Distribution"><title>Distribution.</title><p>This species is currently known from the type locality.</p></tp:treatment-sec><tp:treatment-sec sec-type="Sympatric species"><title>Sympatric species.</title><p>This species was found in one of the malaise samples with the species <italic><tp:taxon-name><tp:taxon-name-part taxon-name-part-type="genus">Ripipteryx</tp:taxon-name-part> <tp:taxon-name-part taxon-name-part-type="species">diegoi</tp:taxon-name-part></tp:taxon-name></italic> and <italic><tp:taxon-name><tp:taxon-name-part taxon-name-part-type="genus">Ripipteryx</tp:taxon-name-part> <tp:taxon-name-part taxon-name-part-type="species">ecuadoriensis</tp:taxon-name-part></tp:taxon-name></italic>, which are believed to occur sympatrically.</p></tp:treatment-sec><tp:treatment-sec sec-type="Remarks"><title>Remarks.</title><p><italic><tp:taxon-name><tp:taxon-name-part taxon-name-part-type="genus">Ripipteryx</tp:taxon-name-part> <tp:taxon-name-part taxon-name-part-type="species">guacharoensis</tp:taxon-name-part></tp:taxon-name></italic> sp. n. is assigned to the Marginipennis group based on the characters of the phallic complex, such as the very short and broad basal plate, the cingulum without apodemes, the presence of lateral valves, and the thickened virga (Fig. <xref ref-type="fig" rid="F3">3B</xref>).</p><p>The new species is similar to <italic><tp:taxon-name><tp:taxon-name-part taxon-name-part-type="genus">Ripipteryx</tp:taxon-name-part> <tp:taxon-name-part taxon-name-part-type="species">femorata</tp:taxon-name-part></tp:taxon-name></italic> in that both share a serrated distal inner lobe on the profemora, the shape of the male brachium in lateral view, the uncus reduced without distal hook and similar phallic complex (see <xref ref-type="bibr" rid="B6">Günther 1969</xref>). Nevertheless, it differs in the form of the ventral plate, which is concave in <italic><tp:taxon-name><tp:taxon-name-part taxon-name-part-type="genus">Ripipteryx</tp:taxon-name-part> <tp:taxon-name-part taxon-name-part-type="species">guacharoensis</tp:taxon-name-part></tp:taxon-name></italic> but is straight in <italic><tp:taxon-name><tp:taxon-name-part taxon-name-part-type="genus">Ripipteryx</tp:taxon-name-part> <tp:taxon-name-part taxon-name-part-type="species">femorata</tp:taxon-name-part></tp:taxon-name></italic>. The basal shape of the virga presents two slight tips in <italic><tp:taxon-name><tp:taxon-name-part taxon-name-part-type="genus">Ripipteryx</tp:taxon-name-part> <tp:taxon-name-part taxon-name-part-type="species">guacharoensis</tp:taxon-name-part></tp:taxon-name></italic> while in <italic><tp:taxon-name><tp:taxon-name-part taxon-name-part-type="genus">Ripipteryx</tp:taxon-name-part> <tp:taxon-name-part taxon-name-part-type="species">femorata</tp:taxon-name-part></tp:taxon-name></italic> it presents two strong and elongate tips (see <xref ref-type="bibr" rid="B6">Günther 1969</xref>). The most significant character separating both species is the posterior margin of the epiproct, which is triangular in <italic><tp:taxon-name><tp:taxon-name-part taxon-name-part-type="genus">Ripipteryx</tp:taxon-name-part> <tp:taxon-name-part taxon-name-part-type="species">guacharoensis</tp:taxon-name-part></tp:taxon-name></italic> (Fig. <xref ref-type="fig" rid="F3">3G</xref>) but parabolic in <italic><tp:taxon-name><tp:taxon-name-part taxon-name-part-type="genus">Ripipteryx</tp:taxon-name-part> <tp:taxon-name-part taxon-name-part-type="species">femorata</tp:taxon-name-part></tp:taxon-name></italic> (see <xref ref-type="bibr" rid="B6">Günther 1969</xref>).</p><p>According with <xref ref-type="bibr" rid="B6">Günther (1969)</xref> <italic><tp:taxon-name><tp:taxon-name-part taxon-name-part-type="genus">Ripipteryx</tp:taxon-name-part> <tp:taxon-name-part taxon-name-part-type="species">femorata</tp:taxon-name-part></tp:taxon-name></italic> is closely related to <italic><tp:taxon-name><tp:taxon-name-part taxon-name-part-type="genus">Ripipteryx</tp:taxon-name-part> <tp:taxon-name-part taxon-name-part-type="species">vicina</tp:taxon-name-part></tp:taxon-name></italic> and <italic><tp:taxon-name><tp:taxon-name-part taxon-name-part-type="genus">Ripipteryx</tp:taxon-name-part> <tp:taxon-name-part taxon-name-part-type="species">difformipes</tp:taxon-name-part></tp:taxon-name></italic>. <italic><tp:taxon-name><tp:taxon-name-part taxon-name-part-type="genus">Ripipteryx</tp:taxon-name-part> <tp:taxon-name-part taxon-name-part-type="species">guacharoensis</tp:taxon-name-part></tp:taxon-name></italic> shares with these three species the form of the subgenital plate that in males is distally constricted with conspicuous long and curved bristles, supporting a probable relationship.</p></tp:treatment-sec><ref-list><ref id="B6"><mixed-citation xmlns:xlink="http://www.w3.org/1999/xlink" xlink:type="simple"><person-group><name name-style="western"><surname>Günther</surname><given-names>KK</given-names></name></person-group> (<year>1969</year>) <article-title>Revision der familie <tp:taxon-name><tp:taxon-name-part taxon-name-part-type="family">Rhipipterygidae</tp:taxon-name-part></tp:taxon-name> Chopard, 1949 (Saltatoria, <tp:taxon-name><tp:taxon-name-part taxon-name-part-type="class">Insecta</tp:taxon-name-part></tp:taxon-name>).</article-title> <source>Mitteilungen aus dem Zoologischen Museum in Berlin</source> <volume>45</volume>: <fpage>259</fpage>–<lpage>425</lpage>. doi: <ext-link ext-link-type="doi" xlink:href="10.1002/mmnz.19690450209" xlink:type="simple">10.1002/mmnz.19690450209</ext-link></mixed-citation></ref></ref-list></tp:taxon-treatment>
