# Supplementary material for: Three new species of the genus Ripipteryx from Colombia (Orthoptera, Ripipterygidae)
Source: Zookeys. 2015 May 5;(502):129–43. doi: 10.3897/zookeys.502.8871 (PMC4443593; doi:10.3897/zookeys.502.8871)
Supplement: XML Treatment for Ripipteryx gorgonaensis [file zookeys.502.8871-treatment3.xml]

<!DOCTYPE tp:taxon-treatment
  PUBLIC "-//TaxonX//DTD Taxonomic Treatment Publishing DTD v0 20100105//EN" "tax-treatment-NSO.dtd">
<tp:taxon-treatment xmlns:tp="http://www.plazi.org/taxpub"><tp:treatment-meta><kwd-group><label>Taxon classification</label><kwd><named-content content-type="kingdom">Animalia</named-content></kwd><kwd><named-content content-type="order">Orthoptera</named-content></kwd><kwd><named-content content-type="family">Ripipterygidae</named-content></kwd></kwd-group><mixed-citation publication-type="journal"><person-group><name><surname>Baena-Bejarano</surname><given-names>Nathalie</given-names></name><name><surname>Heads</surname><given-names>Sam W.</given-names></name></person-group><article-title>Three new species of the genus <italic><tp:taxon-name><tp:taxon-name-part taxon-name-part-type="genus">Ripipteryx</tp:taxon-name-part></tp:taxon-name></italic> from Colombia (<tp:taxon-name><tp:taxon-name-part taxon-name-part-type="order">Orthoptera</tp:taxon-name-part></tp:taxon-name>, <tp:taxon-name><tp:taxon-name-part taxon-name-part-type="family">Ripipterygidae</tp:taxon-name-part></tp:taxon-name>)</article-title><source>Zookeys</source><day>5</day><month>5</month><year>2015</year><volume>2015</volume><issue>502</issue><fpage>129</fpage><lpage>143</lpage><pub-id pub-id-type="doi">10.3897/zookeys.502.8871</pub-id></mixed-citation></tp:treatment-meta><tp:nomenclature><tp:taxon-name>
                                <tp:taxon-name-part taxon-name-part-type="genus">Ripipteryx</tp:taxon-name-part>
                                <tp:taxon-name-part taxon-name-part-type="species">gorgonaensis</tp:taxon-name-part>
                                <object-id xmlns:xlink="http://www.w3.org/1999/xlink" content-type="zoobank" xlink:type="simple">http://zoobank.org/250F0723-AD54-4DCE-965F-71C5EA962171</object-id>
                            </tp:taxon-name><tp:taxon-authority>Baena-Bejarano &amp; Heads</tp:taxon-authority><tp:taxon-status xmlns:xlink="http://www.w3.org/1999/xlink" xlink:type="simple">sp. n.</tp:taxon-status><xref ref-type="fig" rid="F4">Fig. 4</xref></tp:nomenclature><tp:treatment-sec sec-type="Holotype"><title>Holotype.</title><p>♂ (no. IAvH-E 113896), Colombia, Cauca, PNN Gorgona, Alto el Mirador, <named-content xmlns:xlink="http://www.w3.org/1999/xlink" content-type="dwc:verbatimCoordinates" xlink:type="simple">2°58'N, 78°11'W</named-content>, 180 m, Malaise, 6-20.ix.2000, Col. H. Torres. Specimen dried and pinned; deposited at Instituto Alexander von Humboldt, Villa de Leyva.</p></tp:treatment-sec><tp:treatment-sec sec-type="Paratypes"><title>Paratypes.</title><p>5 specimens from same locality as holotype: 1) ♂ (no. IAvH-E 113898), 08–30.xi.2000, specimen dried and pinned; 2) ♂ (no. IAvH-E 113901), 01-04.iii.2000, Col. M. Sharkey, specimen dried and pinned; 3) ♂ (no. IAvH-E 113908), 18.i.2001, specimen dried and pinned; 4) ♂ (no. IAvH-E 113899), 30.x-18.xii.2000, specimen dried and pinned; 5) ♂ (no. IAvH-E 143179), 18.xii.2000-03.i.2001, specimen preserved in alcohol. Specimens deposited at same institution as holotype. 6) ♂ (no. GOR 3728-1), Colombia, Cauca, PNN Gorgona, Sendero cerro Trinidad, <named-content xmlns:xlink="http://www.w3.org/1999/xlink" content-type="dwc:verbatimCoordinates" xlink:type="simple">2°58'22"N, 78°10'43"W</named-content>, 90 m, Captura directa (manual), 21.x.2010, Col. F. Sarria. <!--PageBreak--><!--PageBreak-->Specimen dried and pinned; deposited at Colección de insectos del PNN Gorgona - Museo de Entomología de la Universidad del Valle (MUSENUV), Cali.</p></tp:treatment-sec><tp:treatment-sec sec-type="Diagnosis"><title>Diagnosis.</title><p>The new species is almost cryptically similar to <italic><tp:taxon-name><tp:taxon-name-part taxon-name-part-type="genus">Ripipteryx</tp:taxon-name-part> <tp:taxon-name-part taxon-name-part-type="species">atra</tp:taxon-name-part></tp:taxon-name></italic> Serville, 1838 sharing with it the coloration of the antennae (white spots on flagellomeres 1 and 4–7). However, it is readily separated from the latter species by [1] flagellomeres 1 and 2 free (not fused as in <italic><tp:taxon-name><tp:taxon-name-part taxon-name-part-type="genus">Ripipteryx</tp:taxon-name-part> <tp:taxon-name-part taxon-name-part-type="species">atra</tp:taxon-name-part></tp:taxon-name></italic>); and [2] lateral lobes of epiproct with shallow lateral invagination.</p></tp:treatment-sec><tp:treatment-sec sec-type="Description"><title>Description.</title><p><italic>Male</italic> (holotype). Body length including wings 6.80 mm, excluding wings 5.72 mm; pronotum length 1.34 mm, pronotum width 1.55 mm, tegmina length 2.84 mm, hind wings length 5.25 mm, interocular distance 0.41 mm (n=1) (Fig. <xref ref-type="fig" rid="F4">4A</xref>).</p><fig id="F4" position="float" orientation="portrait"><label>Figure 4.</label><caption><p><italic><tp:taxon-name><tp:taxon-name-part taxon-name-part-type="genus">Ripipteryx</tp:taxon-name-part> <tp:taxon-name-part taxon-name-part-type="species">gorgonaensis</tp:taxon-name-part></tp:taxon-name></italic> sp. n. male. <bold>A</bold> Holotype lateral habitus (IAvH-E 113896) (Scale bar 1.44 mm) <bold>B</bold> Dorsal view of phallic complex (IAvH-E 113899) (Scale bar 0.22 mm) <bold>C</bold> Scanning electron micrographs of dissected terminalia in frontal view (IAvH-E 143179) <bold>D</bold> Ventral view of subgenital plate.</p></caption><graphic xmlns:xlink="http://www.w3.org/1999/xlink" xlink:href="zookeys-502-129-g004.jpg" position="float" orientation="portrait" xlink:type="simple" id="oo_43156.jpg"/></fig><p>Head. Interocular distance more than half the eye width. Median ocellus fully developed. Patch that circumscribes the anterodorsal margin of compound eyes absent. Internal margins of compound eyes convergent dorsally. Patch of setae at posteroventral border of eye present. Maxillary palp black. Four maxillary palps. Labial palp black.</p><p>Antennae black and filiform. Number of antennae segments 10. Scape wider than pedicel. Pedicel shorter than 1<sup>st</sup>flagellomere. Flagellomere 2 shorter than 1. White spots on scape and pedicel absent. White dorsal spot on flagellomere 1 present. White dorsal spot on flagellomere 2 and 3 absent. White dorsal spot on flagellomere 4–7 present. White dorsal spot on flagellomere 8 absent. Color of gena below compound eye and antennae insertion black.</p><p>Thorax. Pronotum, mesonotum and tegmen black. White transversal groove on hind wings present. Procoxa black. Profemora black with a distal white spot. Protibiae black. Mesocoxa black. Ventral Mesotrochanter black. Mesofemora black. Mesotibiae black. Metafemora black. Semi-lunar process brown. Metatarsi brown.</p><p>Abdomen. Cerci unsegmented, black, spots absent. Brachium black, in lateral view with parallel sides. Brachium spine present. Subgenital plate with medial ridge (Fig. <xref ref-type="fig" rid="F4">4D</xref>). Lateral lobes of epiproct narrow with shallow lateral invagination, not covered by tergum. Medial epiproct tongue-like with a middle lobe (Fig. <xref ref-type="fig" rid="F4">4C</xref>). Uncus not embedded in brachium basis, 1-hooked.</p><p>Basal plate heavily sclerotized, long and narrow; strongly widened distally. Virga very slender not extended beyond cingulum. Cingulum well-sclerotized, but discontinuous; apodemes of cingulum elongate, at base 2-hooked (Fig. <xref ref-type="fig" rid="F4">4B</xref>).</p><p><italic>Variations</italic>. Body length including wings 6.56–7.74 mm, excluding wings 5.11–7.48 mm; pronotum length 1.24–1.43 mm, pronotum width 1.45–1.66 mm; tegmina length 2.65–3.31 mm; hind wings length 4.97–5.77 mm; interocular distance 0.40–0.44 mm. (n=7).</p><p><italic>Female</italic> unknown.</p></tp:treatment-sec><tp:treatment-sec sec-type="Etymology"><title>Etymology.</title><p>The specific epithet is derived from the name of the type locality.</p></tp:treatment-sec><tp:treatment-sec sec-type="Distribution"><title>Distribution.</title><p>This species is currently known from the type locality.</p></tp:treatment-sec><tp:treatment-sec sec-type="Sympatric species"><title>Sympatric species.</title><p><italic><tp:taxon-name><tp:taxon-name-part taxon-name-part-type="genus">Ripipteryx</tp:taxon-name-part> <tp:taxon-name-part taxon-name-part-type="species">gorgonaensis</tp:taxon-name-part></tp:taxon-name></italic> was found in sympatry with the species <italic><tp:taxon-name><tp:taxon-name-part taxon-name-part-type="genus">Ripipteryx</tp:taxon-name-part> <tp:taxon-name-part taxon-name-part-type="species">atra</tp:taxon-name-part></tp:taxon-name></italic> and <italic><tp:taxon-name><tp:taxon-name-part taxon-name-part-type="genus">Ripipteryx</tp:taxon-name-part> <tp:taxon-name-part taxon-name-part-type="species">nodicornis</tp:taxon-name-part></tp:taxon-name></italic>.</p></tp:treatment-sec><tp:treatment-sec sec-type="Remarks"><title>Remarks.</title><p>The terminalia and the subgenital plate of the new species resemble those of <!--PageBreak--><italic><tp:taxon-name><tp:taxon-name-part taxon-name-part-type="genus">Ripipteryx</tp:taxon-name-part> <tp:taxon-name-part taxon-name-part-type="species">atra</tp:taxon-name-part></tp:taxon-name></italic>, <italic><tp:taxon-name><tp:taxon-name-part taxon-name-part-type="genus">Ripipteryx</tp:taxon-name-part> <tp:taxon-name-part taxon-name-part-type="species">laticornis</tp:taxon-name-part></tp:taxon-name></italic> Günther, 1963 and <italic><tp:taxon-name><tp:taxon-name-part taxon-name-part-type="genus">Ripipteryx</tp:taxon-name-part> <tp:taxon-name-part taxon-name-part-type="species">antennata</tp:taxon-name-part></tp:taxon-name></italic> Hebard, 1924 suggesting placement in the Crassicornis Group. It shares the presence of numerous sharp spiculae on the cingulum with <italic><tp:taxon-name><tp:taxon-name-part taxon-name-part-type="genus">Ripipteryx</tp:taxon-name-part> <tp:taxon-name-part taxon-name-part-type="species">antennata</tp:taxon-name-part></tp:taxon-name></italic> and <italic><tp:taxon-name><tp:taxon-name-part taxon-name-part-type="genus">Ripipteryx</tp:taxon-name-part> <tp:taxon-name-part taxon-name-part-type="species">atra</tp:taxon-name-part></tp:taxon-name></italic> and the antennal color pattern with <italic><tp:taxon-name><tp:taxon-name-part taxon-name-part-type="genus">Ripipteryx</tp:taxon-name-part> <tp:taxon-name-part taxon-name-part-type="species">atra</tp:taxon-name-part></tp:taxon-name></italic>. However, <italic><tp:taxon-name><tp:taxon-name-part taxon-name-part-type="genus">Ripipteryx</tp:taxon-name-part> <tp:taxon-name-part taxon-name-part-type="species">gorgonaensis</tp:taxon-name-part></tp:taxon-name></italic> differs from the former species by the absence of modifications of the antennae. In other members of the Crassicornis Group, certain antennomeres are fused (e.g. in <italic><tp:taxon-name><tp:taxon-name-part taxon-name-part-type="genus">Ripipteryx</tp:taxon-name-part> <tp:taxon-name-part taxon-name-part-type="species">atra</tp:taxon-name-part></tp:taxon-name></italic>) or otherwise modified (e.g. flattened and wide in <italic><tp:taxon-name><tp:taxon-name-part taxon-name-part-type="genus">Ripipteryx</tp:taxon-name-part> <tp:taxon-name-part taxon-name-part-type="species">laticornis</tp:taxon-name-part></tp:taxon-name></italic> and <italic><tp:taxon-name><tp:taxon-name-part taxon-name-part-type="genus">Ripipteryx</tp:taxon-name-part> <tp:taxon-name-part taxon-name-part-type="species">antennata</tp:taxon-name-part></tp:taxon-name></italic>); this is not the case in <italic><tp:taxon-name><tp:taxon-name-part taxon-name-part-type="genus">Ripipteryx</tp:taxon-name-part> <tp:taxon-name-part taxon-name-part-type="species">gorgonaensis</tp:taxon-name-part></tp:taxon-name></italic>. The latter is easily distinguished from other species of the Crassicornis and Forceps groups by the form of the terminalia (Figs <xref ref-type="fig" rid="F4">4C, D</xref>).</p><p>A number of soft-bodied mites were found between the metanota and abdomina of some individuals. These are presumed to be ectoparasitic though further research is needed to clarify their biology and interaction with <italic><tp:taxon-name><tp:taxon-name-part taxon-name-part-type="genus">Ripipteryx</tp:taxon-name-part> <tp:taxon-name-part taxon-name-part-type="species">gorgonaensis</tp:taxon-name-part></tp:taxon-name></italic> (O. Combita pers. comm.).</p></tp:treatment-sec></tp:taxon-treatment>
